# Supplementary material for: Synthesis, Structure and Dye Adsorption Properties of Wine-Rack-Type Supramolecular Macrocycles Based on Polyoxovanadate
Source: Molecules. 2025 May 7;30(9):2075. doi: 10.3390/molecules30092075 (PMC12073448; doi:10.3390/molecules30092075)
Supplement: Supplementary file 1 [file molecules-30-02075-s001.zip]

Archive with 1 entries (1 files):
- molecules-3558362-supplementary.pdf
